# Supplementary material for: Rabies glycoprotein engineering for improved stability and expression
Source: Vaccine. Author manuscript; Available in PMC 2025 Aug 4. (PMC7617983; doi:10.1016/j.vaccine.2025.127541)
Supplement: Supplementary 2 [file EMS207637-supplement-Supplementary_2.zip]

Archive with 6 entries (6 files):
- pOPINVL_17C7_Light.gb
- pOPINVL_RVC20_Light.gb
- pTT_E559_Light.gb
- pTT_E559-hIgG1_Heavy.gb
- pVIPENTR_17C7-hIgG1_Heavy.gb
- pVIPENTR_RVC20-hIgG1_Heavy.gb
