# Supplementary material for: Rabies glycoprotein engineering for improved stability and expression
Source: Vaccine. Author manuscript; Available in PMC 2025 Aug 4. (PMC7617983; doi:10.1016/j.vaccine.2025.127541)
Supplement: Supplementary 2 [file EMS207637-supplement-Supplementary_2.zip › pTT_E559_Light.gb]

LOCUS       ADP562_pTT_E559-        6668 bp    DNA     circular SYN 09-JUL-2025
DEFINITION  synthetic circular DNA
ACCESSION   .
VERSION     .
KEYWORDS    .
SOURCE      synthetic DNA construct
  ORGANISM  synthetic DNA construct
REFERENCE   1  (bases 1 to 6668)
  AUTHORS   .
  TITLE     Direct Submission
  JOURNAL   Exported Jul 9, 2025 from SnapGene 8.0.1
            https://www.snapgene.com
FEATURES             Location/Qualifiers
     source          1..6668
                     /mol_type="other DNA"
                     /organism="synthetic DNA construct"
     promoter        183..771
                     /label=CMV promoter
                     /note="CMV promoter"
     TATA_signal     736..741
                     /note="TATA box"
     misc_feature    775..794
                     /label=TPL1
                     /note="TPL1"
     misc_feature    812..1114
                     /label=TPL2/3
                     /note="TPL2/3"
     misc_feature    1096..1098
                     /label=SD
                     /note="SD"
     misc_feature    1123..1273
                     /label=MLP
                     /note="MLP"
     misc_feature    1281..1283
                     /label=SA
                     /note="SA"
     misc_feature    1302..1307
                     /label=Kozak sequence
                     /note="Kozak sequence"
     misc_feature    1308..2009
                     /label=E559-hIgCK codon optimised
                     /note="E559-hIgCK codon optimised"
     misc_feature    1437..1469
                     /label=CDR1
                     /note="CDR1"
     misc_feature    1515..1535
                     /label=CDR2
                     /note="CDR2"
     misc_feature    1632..1658
                     /label=CDR3
                     /note="CDR3"
     misc_feature    1689..2009
                     /label=hIgCK
                     /note="hIgCK"
     3'UTR           2054..2148
                     /label=polyA
                     /note="polyA"
     rep_origin      2445..4311
                     /direction=RIGHT
                     /label=OriP
                     /note="OriP"
     CDS             4543..5403
                     /label=AmpR
                     /note="AmpR"
     misc_feature    5548..6221
                     /label=pUC origin
                     /note="pUC origin"
ORIGIN
        1 tggtaggtat ggaagatcta tacattgaat caatattggc aattagccat attagtcatt
       61 ggttatatag cataaatcaa tattggctat tggccattgc atacgttgta tctatatcat
      121 aatatgtaca tttatattgg ctcatgtcca atatgaccgc catgttgaca ttgattattg
      181 actagttatt aatagtaatc aattacgggg tcattagttc atagcccata tatggagttc
      241 cgcgttacat aacttacggt aaatggcccg cctggctgac cgcccaacga cccccgccca
      301 ttgacgtcaa taatgacgta tgttcccata gtaacgccaa tagggacttt ccattgacgt
      361 caatgggtgg agtatttacg gtaaactgcc cacttggcag tacatcaagt gtatcatatg
      421 ccaagtccgc cccctattga cgtcaatgac ggtaaatggc ccgcctggca ttatgcccag
      481 tacatgacct tacgggactt tcctacttgg cagtacatct acgtattagt catcgctatt
      541 accatggtga tgcggttttg gcagtacacc aatgggcgtg gatagcggtt tgactcacgg
      601 ggatttccaa gtctccaccc cattgacgtc aatgggagtt tgttttggca ccaaaatcaa
      661 cgggactttc caaaatgtcg taataacccc gccccgttga cgcaaatggg cggtaggcgt
      721 gtacggtggg aggtctatat aagcagagct cgtttagtga accgtcagat cctcactctc
      781 ttccgcatcg ctgtctgcga gggccagctg ttgggctcgc ggttgaggac aaactcttcg
      841 cggtctttcc agtactcttg gatcggaaac ccgtcggcct ccgaacggta ctccgccacc
      901 gagggacctg agcgagtccg catcgaccgg atcggaaaac ctctcgagaa aggcgtctaa
      961 ccagtcacag tcgcaaggta ggctgagcac cgtggcgggc ggcagcgggt ggcggtcggg
     1021 gttgtttctg gcggaggtgc tgctgatgat gtaattaaag taggcggtct tgagacggcg
     1081 gatggtcgag gtgaggtgtg gcaggcttga gatccagctg ttggggtgag tactccctct
     1141 caaaagcggg cattacttct gcgctaagat tgtcagtttc caaaaacgag gaggatttga
     1201 tattcacctg gcccgatctg gccatacact tgagtgacaa tgacatccac tttgcctttc
     1261 tctccacagg tgtccactcc caggtccaag tttaaactgc ggccgccatg gtgtctaccc
     1321 ctcagttcct ggtgttcctg ctgttctgga tccctgccag cagaggcgac atcgtgctga
     1381 cacagagccc ttctagcctg tctgcctctc tgggcgagag agtgtccctg acctgtagag
     1441 ccaaccagga catcggcaac agcctgaact ggctgcagag agagcctaac ggcaccatca
     1501 agcggctgat ctacgccacc ttcagcctgg atagcggcgt gcccaagaga ttcagcggca
     1561 gcagaagcgg cagcgactac agcctgacaa tcagcagcct ggaatccgag gacttcgtgg
     1621 actactactg cctgcagtac gccacatctc cctacacctt tggcggaggc accaagctgg
     1681 aaatcaagcg gacagtggcc gctcctagcg tgttcatctt tccacctagc gacgagcagc
     1741 tgaagtctgg cacagcctct gtcgtgtgcc tgctgaacaa cttctacccc agagaagcca
     1801 aggtgcagtg gaaggtggac aacgccctgc agagcggcaa tagccaagag agcgtgaccg
     1861 agcaggacag caaggactcc acctatagcc tgagcagcac cctgacactg agcaaggccg
     1921 actacgagaa gcacaaagtg tacgcctgcg aagtgaccca ccagggcctt tctagccctg
     1981 tgaccaagag cttcaaccgg ggagaatgct aaatctagac acgtgattaa ttaaggatcc
     2041 cccgacctcg acctctggct aataaaggaa atttattttc attgcaatag tgtgttggaa
     2101 ttttttgtgt ctctcactcg gaaggacata tgggagggca aatcatttgg tcgagatccc
     2161 tcggagatct ctagctagag gatcgatccc cgccccggac gaactaaacc tgactacgac
     2221 atctctgccc cttcttcgcg gggcagtgca tgtaatccct tcagttggtt ggtacaactt
     2281 gccaactggg ccctgttcca catgtgacac ggggggggac caaacacaaa ggggttctct
     2341 gactgtagtt gacatcctta taaatggatg tgcacatttg ccaacactga gtggctttca
     2401 tcctggagca gactttgcag tctgtggact gcaacacaac attgccttta tgtgtaactc
     2461 ttggctgaag ctcttacacc aatgctgggg gacatgtacc tcccaggggc ccaggaagac
     2521 tacgggaggc tacaccaacg tcaatcagag gggcctgtgt agctaccgat aagcggaccc
     2581 tcaagagggc attagcaata gtgtttataa ggcccccttg ttaaccctaa acgggtagca
     2641 tatgcttccc gggtagtagt atatactatc cagactaacc ctaattcaat agcatatgtt
     2701 acccaacggg aagcatatgc tatcgaatta gggttagtaa aagggtccta aggaacagcg
     2761 atatctccca ccccatgagc tgtcacggtt ttatttacat ggggtcagga ttccacgagg
     2821 gtagtgaacc attttagtca caagggcagt ggctgaagat caaggagcgg gcagtgaact
     2881 ctcctgaatc ttcgcctgct tcttcattct ccttcgttta gctaatagaa taactgctga
     2941 gttgtgaaca gtaaggtgta tgtgaggtgc tcgaaaacaa ggtttcaggt gacgccccca
     3001 gaataaaatt tggacggggg gttcagtggt ggcattgtgc tatgacacca atataaccct
     3061 cacaaacccc ttgggcaata aatactagtg taggaatgaa acattctgaa tatctttaac
     3121 aatagaaatc catggggtgg ggacaagccg taaagactgg atgtccatct cacacgaatt
     3181 tatggctatg ggcaacacat aatcctagtg caatatgata ctggggttat taagatgtgt
     3241 cccaggcagg gaccaagaca ggtgaaccat gttgttacac tctatttgta acaaggggaa
     3301 agagagtgga cgccgacagc agcggactcc actggttgtc tctaacaccc ccgaaaatta
     3361 aacggggctc cacgccaatg gggcccataa acaaagacaa gtggccactc ttttttttga
     3421 aattgtggag tgggggcacg cgtcagcccc cacacgccgc cctgcggttt tggactgtaa
     3481 aataagggtg taataacttg gctgattgta accccgctaa ccactgcggt caaaccactt
     3541 gcccacaaaa ccactaatgg caccccgggg aatacctgca taagtaggtg ggcgggccaa
     3601 gataggggcg cgattgctgc gatctggagg acaaattaca cacacttgcg cctgagcgcc
     3661 aagcacaggg ttgttggtcc tcatattcac gaggtcgctg agagcacggt gggctaatgt
     3721 tgccatgggt agcatatact acccaaatat ctggatagca tatgctatcc taatctatat
     3781 ctgggtagca taggctatcc taatctatat ctgggtagca tatgctatcc taatctatat
     3841 ctgggtagta tatgctatcc taatttatat ctgggtagca taggctatcc taatctatat
     3901 ctgggtagca tatgctatcc taatctatat ctgggtagta tatgctatcc taatctgtat
     3961 ccgggtagca tatgctatcc taatagagat tagggtagta tatgctatcc taatttatat
     4021 ctgggtagca tatactaccc aaatatctgg atagcatatg ctatcctaat ctatatctgg
     4081 gtagcatatg ctatcctaat ctatatctgg gtagcatagg ctatcctaat ctatatctgg
     4141 gtagcatatg ctatcctaat ctatatctgg gtagtatatg ctatcctaat ttatatctgg
     4201 gtagcatagg ctatcctaat ctatatctgg gtagcatatg ctatcctaat ctatatctgg
     4261 gtagtatatg ctatcctaat ctgtatccgg gtagcatatg ctatcctcat gataagctgt
     4321 caaacatgag aattttcttg aagacgaaag ggcctcgtga tacgcctatt tttataggtt
     4381 aatgtcatga taataatggt ttcttagacg tcaggtggca cttttcgggg aaatgtgcgc
     4441 ggaaccccta tttgtttatt tttctaaata cattcaaata tgtatccgct catgagacaa
     4501 taaccctgat aaatgcttca ataatattga aaaaggaaga gtatgagtat tcaacatttc
     4561 cgtgtcgccc ttattccctt ttttgcggca ttttgccttc ctgtttttgc tcacccagaa
     4621 acgctggtga aagtaaaaga tgctgaagat cagttgggtg cacgagtggg ttacatcgaa
     4681 ctggatctca acagcggtaa gatccttgag agttttcgcc ccgaagaacg ttttccaatg
     4741 atgagcactt ttaaagttct gctatgtggc gcggtattat cccgtgttga cgccgggcaa
     4801 gagcaactcg gtcgccgcat acactattct cagaatgact tggttgagta ctcaccagtc
     4861 acagaaaagc atcttacgga tggcatgaca gtaagagaat tatgcagtgc tgccataacc
     4921 atgagtgata acactgcggc caacttactt ctgacaacga tcggaggacc gaaggagcta
     4981 accgcttttt tgcacaacat gggggatcat gtaactcgcc ttgatcgttg ggaaccggag
     5041 ctgaatgaag ccataccaaa cgacgagcgt gacaccacga tgcctgcagc aatggcaaca
     5101 acgttgcgca aactattaac tggcgaacta cttactctag cttcccggca acaattaata
     5161 gactggatgg aggcggataa agttgcagga ccacttctgc gctcggccct tccggctggc
     5221 tggtttattg ctgataaatc tggagccggt gagcgtgggt ctcgcggtat cattgcagca
     5281 ctggggccag atggtaagcc ctcccgtatc gtagttatct acacgacggg gagtcaggca
     5341 actatggatg aacgaaatag acagatcgct gagataggtg cctcactgat taagcattgg
     5401 taactgtcag accaagttta ctcatatata ctttagattg atttaaaact tcatttttaa
     5461 tttaaaagga tctaggtgaa gatccttttt gataatctca tgaccaaaat cccttaacgt
     5521 gagttttcgt tccactgagc gtcagacccc gtagaaaaga tcaaaggatc ttcttgagat
     5581 cctttttttc tgcgcgtaat ctgctgcttg caaacaaaaa aaccaccgct accagcggtg
     5641 gtttgtttgc cggatcaaga gctaccaact ctttttccga aggtaactgg cttcagcaga
     5701 gcgcagatac caaatactgt tcttctagtg tagccgtagt taggccacca cttcaagaac
     5761 tctgtagcac cgcctacata cctcgctctg ctaatcctgt taccagtggc tgctgccagt
     5821 ggcgataagt cgtgtcttac cgggttggac tcaagacgat agttaccgga taaggcgcag
     5881 cggtcgggct gaacgggggg ttcgtgcaca cagcccagct tggagcgaac gacctacacc
     5941 gaactgagat acctacagcg tgagctatga gaaagcgcca cgcttcccga agggagaaag
     6001 gcggacaggt atccggtaag cggcagggtc ggaacaggag agcgcacgag ggagcttcca
     6061 gggggaaacg cctggtatct ttatagtcct gtcgggtttc gccacctctg acttgagcgt
     6121 cgatttttgt gatgctcgtc aggggggcgg agcctatgga aaaacgccag caacgcggcc
     6181 tttttacggt tcctggcctt ttgctggcct tttgctcaca tgttctttcc tgcgttatcc
     6241 cctgattctg tggataaccg tattaccgcc tttgagtgag ctgataccgc tcgccgcagc
     6301 cgaacgaccg agcgcagcga gtcagtgagc gaggaagcgg aagagcgccc aatacgcaaa
     6361 ccgcctctcc ccgcgcgttg gccgattcat taatgcagct ggcacgacag gtttcccgac
     6421 tggaaagcgg gcagtgagcg caacgcaatt aatgtgagtt agctcactca ttaggcaccc
     6481 caggctttac actttatgct tccggctcgt atgttgtgtg gaattgtgag cggataacaa
     6541 tttcacacag gaaacagcta tgaccatgat tacgccaagc tctagctaga ggtcgaccaa
     6601 ttctcatgtt tgacagctta tcatcgcaga tccgggcaac gttgttgcca ttgctgcagg
     6661 cgcagaac
//
