# Supplementary material for: Rabies glycoprotein engineering for improved stability and expression
Source: Vaccine. Author manuscript; Available in PMC 2025 Aug 4. (PMC7617983; doi:10.1016/j.vaccine.2025.127541)
Supplement: Supplementary 2 [file EMS207637-supplement-Supplementary_2.zip › pTT_E559-hIgG1_Heavy.gb]

LOCUS       ADP560_pTT_E559-        7367 bp    DNA     circular SYN 09-JUL-2025
DEFINITION  synthetic circular DNA
ACCESSION   .
VERSION     .
KEYWORDS    .
SOURCE      synthetic DNA construct
  ORGANISM  synthetic DNA construct
REFERENCE   1  (bases 1 to 7367)
  AUTHORS   .
  TITLE     Direct Submission
  JOURNAL   Exported Jul 9, 2025 from SnapGene 8.0.1
            https://www.snapgene.com
FEATURES             Location/Qualifiers
     source          1..7367
                     /mol_type="other DNA"
                     /organism="synthetic DNA construct"
     promoter        183..771
                     /label=CMV promoter
                     /note="CMV promoter"
     TATA_signal     736..741
                     /note="TATA box"
     misc_feature    775..794
                     /label=TPL1
                     /note="TPL1"
     misc_feature    812..1114
                     /label=TPL2/3
                     /note="TPL2/3"
     misc_feature    1096..1098
                     /label=SD
                     /note="SD"
     misc_feature    1123..1273
                     /label=MLP
                     /note="MLP"
     misc_feature    1281..1283
                     /label=SA
                     /note="SA"
     misc_feature    1302..1307
                     /label=Kozak sequence
                     /note="Kozak sequence"
     CDS             1308..2708
                     /codon_start=1
                     /label=Codon optimised E559 hIgG1LS
                     /note="Codon optimised E559 hIgG1LS"
                     /translation="MGWSWIFLFLLSGTAGVHSQVKLQESGSVLVRPGASVKLSCKASG
                     YIFTSFWMQWARQRPGQALEWIGQIHPNSDYTNYNEKFKGKATLTVDTSSSTAYVDLSR
                     LTSEDSAVYYCAREIWDGGFDYWGQGSTLTVSSASTKGPSVFPLAPSSKSTSGGTAALG
                     CLVKDYFPEPVTVSWNSGALTSGVHTFPAVLQSSGLYSLSSVVTVPSSSLGTQTYICNV
                     NHKPSNTKVDKKVEPKSCDKTHTCPPCPAPELLGGPSVFLFPPKPKDTLMISRTPEVTC
                     VVVDVSHEDPEVKFNWYVDGVEVHNAKTKPREEQYNSTYRVVSVLTVLHQDWLNGKEYK
                     CKVSNKALPAPIEKTISKAKGQPREPQVYTLPPSRDELTKNQVSLTCLVKGFYPSDIAV
                     EWESNGQPENNYKTTPPVLDSDGSFFLYSKLTVDKSRWQQGNVFSCSVLHEALHSHYTQ
                     KSLSLSPGK"
     misc_feature    1455..1469
                     /label=CDR1
                     /note="CDR1"
     misc_feature    1512..1562
                     /label=CDR2
                     /note="CDR2"
     misc_feature    1659..1685
                     /label=CDR3
                     /note="CDR3"
     misc_feature    1719..2708
                     /label=CH1-CH2-CH3 hIgG1 with LS M428L N434S
                     /note="CH1-CH2-CH3 hIgG1 with LS M428L N434S"
     3'UTR           2753..2847
                     /label=polyA
                     /note="polyA"
     rep_origin      3144..5010
                     /direction=RIGHT
                     /label=OriP
                     /note="OriP"
     CDS             5242..6102
                     /label=AmpR
                     /note="AmpR"
     misc_feature    6247..6920
                     /label=pUC origin
                     /note="pUC origin"
ORIGIN
        1 tggtaggtat ggaagatcta tacattgaat caatattggc aattagccat attagtcatt
       61 ggttatatag cataaatcaa tattggctat tggccattgc atacgttgta tctatatcat
      121 aatatgtaca tttatattgg ctcatgtcca atatgaccgc catgttgaca ttgattattg
      181 actagttatt aatagtaatc aattacgggg tcattagttc atagcccata tatggagttc
      241 cgcgttacat aacttacggt aaatggcccg cctggctgac cgcccaacga cccccgccca
      301 ttgacgtcaa taatgacgta tgttcccata gtaacgccaa tagggacttt ccattgacgt
      361 caatgggtgg agtatttacg gtaaactgcc cacttggcag tacatcaagt gtatcatatg
      421 ccaagtccgc cccctattga cgtcaatgac ggtaaatggc ccgcctggca ttatgcccag
      481 tacatgacct tacgggactt tcctacttgg cagtacatct acgtattagt catcgctatt
      541 accatggtga tgcggttttg gcagtacacc aatgggcgtg gatagcggtt tgactcacgg
      601 ggatttccaa gtctccaccc cattgacgtc aatgggagtt tgttttggca ccaaaatcaa
      661 cgggactttc caaaatgtcg taataacccc gccccgttga cgcaaatggg cggtaggcgt
      721 gtacggtggg aggtctatat aagcagagct cgtttagtga accgtcagat cctcactctc
      781 ttccgcatcg ctgtctgcga gggccagctg ttgggctcgc ggttgaggac aaactcttcg
      841 cggtctttcc agtactcttg gatcggaaac ccgtcggcct ccgaacggta ctccgccacc
      901 gagggacctg agcgagtccg catcgaccgg atcggaaaac ctctcgagaa aggcgtctaa
      961 ccagtcacag tcgcaaggta ggctgagcac cgtggcgggc ggcagcgggt ggcggtcggg
     1021 gttgtttctg gcggaggtgc tgctgatgat gtaattaaag taggcggtct tgagacggcg
     1081 gatggtcgag gtgaggtgtg gcaggcttga gatccagctg ttggggtgag tactccctct
     1141 caaaagcggg cattacttct gcgctaagat tgtcagtttc caaaaacgag gaggatttga
     1201 tattcacctg gcccgatctg gccatacact tgagtgacaa tgacatccac tttgcctttc
     1261 tctccacagg tgtccactcc caggtccaag tttaaactgc ggccgccatg ggctggtcct
     1321 ggatctttct gtttctgctg tctggcacag ccggcgtgca cagccaagtg aagctgcaag
     1381 agtctggctc tgtgcttgtc agacctggcg cctctgtgaa gctgagctgt aaagccagcg
     1441 gctatatctt caccagcttt tggatgcagt gggccagaca gaggcctgga caagccctgg
     1501 aatggatcgg ccagattcac cccaacagcg actacaccaa ctacaacgag aagttcaagg
     1561 gcaaagccac actgaccgtg gacaccagca gcagcacagc ctatgtggac ctgagcagac
     1621 tgaccagcga ggacagcgcc gtgtactatt gcgccagaga gatttgggac ggcggcttcg
     1681 attattgggg ccagggaagc accctgaccg tgtctagcgc ctctacaaag ggccctagcg
     1741 tgttccctct ggctcctagc agcaagtcta caagcggagg aacagccgct ctgggctgcc
     1801 tggtcaagga ttactttccc gagcctgtga cagtgtcctg gaactctggc gctctgacat
     1861 ccggggtgca cacatttcca gccgtgctgc aaagcagcgg cctgtactct ctgagcagcg
     1921 tggtcacagt gccaagctct agcctgggca cccagaccta catctgcaat gtgaaccaca
     1981 agcctagcaa caccaaggtg gacaagaagg tggaacccaa gagctgcgac aagacccaca
     2041 cctgtcctcc atgtcctgct ccagaactgc tcggcggacc ttccgtgttc ctgtttcctc
     2101 caaagcctaa ggacaccctg atgatcagca gaacccctga agtgacctgc gtggtggtgg
     2161 atgtgtccca cgaggatccc gaagtgaagt tcaattggta cgtggacggc gtggaagtgc
     2221 acaacgccaa gaccaagcct agagaggaac agtacaacag cacctacaga gtggtgtccg
     2281 tgctgacagt gctgcaccag gattggctga acggcaaaga gtacaagtgc aaggtgtcca
     2341 acaaggccct gcctgctcct atcgagaaaa ccatcagcaa ggccaagggc cagcctaggg
     2401 aaccccaggt ttacacactg cctccaagca gggacgagct gaccaagaat caggtgtccc
     2461 tgacctgcct cgtgaagggc ttctaccctt ccgatatcgc cgtggaatgg gagagcaatg
     2521 gccagcctga gaacaactac aagacaaccc ctcctgtgct ggacagcgac ggctcattct
     2581 tcctgtacag caagctgact gtggacaagt ccagatggca gcagggcaac gtgttcagct
     2641 gtagcgtgct gcacgaagcc ctgcactccc actacaccca gaagtccctg tctctgagcc
     2701 ctggcaagta aatctagaca cgtgattaat taaggatccc ccgacctcga cctctggcta
     2761 ataaaggaaa tttattttca ttgcaatagt gtgttggaat tttttgtgtc tctcactcgg
     2821 aaggacatat gggagggcaa atcatttggt cgagatccct cggagatctc tagctagagg
     2881 atcgatcccc gccccggacg aactaaacct gactacgaca tctctgcccc ttcttcgcgg
     2941 ggcagtgcat gtaatccctt cagttggttg gtacaacttg ccaactgggc cctgttccac
     3001 atgtgacacg gggggggacc aaacacaaag gggttctctg actgtagttg acatccttat
     3061 aaatggatgt gcacatttgc caacactgag tggctttcat cctggagcag actttgcagt
     3121 ctgtggactg caacacaaca ttgcctttat gtgtaactct tggctgaagc tcttacacca
     3181 atgctggggg acatgtacct cccaggggcc caggaagact acgggaggct acaccaacgt
     3241 caatcagagg ggcctgtgta gctaccgata agcggaccct caagagggca ttagcaatag
     3301 tgtttataag gcccccttgt taaccctaaa cgggtagcat atgcttcccg ggtagtagta
     3361 tatactatcc agactaaccc taattcaata gcatatgtta cccaacggga agcatatgct
     3421 atcgaattag ggttagtaaa agggtcctaa ggaacagcga tatctcccac cccatgagct
     3481 gtcacggttt tatttacatg gggtcaggat tccacgaggg tagtgaacca ttttagtcac
     3541 aagggcagtg gctgaagatc aaggagcggg cagtgaactc tcctgaatct tcgcctgctt
     3601 cttcattctc cttcgtttag ctaatagaat aactgctgag ttgtgaacag taaggtgtat
     3661 gtgaggtgct cgaaaacaag gtttcaggtg acgcccccag aataaaattt ggacgggggg
     3721 ttcagtggtg gcattgtgct atgacaccaa tataaccctc acaaacccct tgggcaataa
     3781 atactagtgt aggaatgaaa cattctgaat atctttaaca atagaaatcc atggggtggg
     3841 gacaagccgt aaagactgga tgtccatctc acacgaattt atggctatgg gcaacacata
     3901 atcctagtgc aatatgatac tggggttatt aagatgtgtc ccaggcaggg accaagacag
     3961 gtgaaccatg ttgttacact ctatttgtaa caaggggaaa gagagtggac gccgacagca
     4021 gcggactcca ctggttgtct ctaacacccc cgaaaattaa acggggctcc acgccaatgg
     4081 ggcccataaa caaagacaag tggccactct tttttttgaa attgtggagt gggggcacgc
     4141 gtcagccccc acacgccgcc ctgcggtttt ggactgtaaa ataagggtgt aataacttgg
     4201 ctgattgtaa ccccgctaac cactgcggtc aaaccacttg cccacaaaac cactaatggc
     4261 accccgggga atacctgcat aagtaggtgg gcgggccaag ataggggcgc gattgctgcg
     4321 atctggagga caaattacac acacttgcgc ctgagcgcca agcacagggt tgttggtcct
     4381 catattcacg aggtcgctga gagcacggtg ggctaatgtt gccatgggta gcatatacta
     4441 cccaaatatc tggatagcat atgctatcct aatctatatc tgggtagcat aggctatcct
     4501 aatctatatc tgggtagcat atgctatcct aatctatatc tgggtagtat atgctatcct
     4561 aatttatatc tgggtagcat aggctatcct aatctatatc tgggtagcat atgctatcct
     4621 aatctatatc tgggtagtat atgctatcct aatctgtatc cgggtagcat atgctatcct
     4681 aatagagatt agggtagtat atgctatcct aatttatatc tgggtagcat atactaccca
     4741 aatatctgga tagcatatgc tatcctaatc tatatctggg tagcatatgc tatcctaatc
     4801 tatatctggg tagcataggc tatcctaatc tatatctggg tagcatatgc tatcctaatc
     4861 tatatctggg tagtatatgc tatcctaatt tatatctggg tagcataggc tatcctaatc
     4921 tatatctggg tagcatatgc tatcctaatc tatatctggg tagtatatgc tatcctaatc
     4981 tgtatccggg tagcatatgc tatcctcatg ataagctgtc aaacatgaga attttcttga
     5041 agacgaaagg gcctcgtgat acgcctattt ttataggtta atgtcatgat aataatggtt
     5101 tcttagacgt caggtggcac ttttcgggga aatgtgcgcg gaacccctat ttgtttattt
     5161 ttctaaatac attcaaatat gtatccgctc atgagacaat aaccctgata aatgcttcaa
     5221 taatattgaa aaaggaagag tatgagtatt caacatttcc gtgtcgccct tattcccttt
     5281 tttgcggcat tttgccttcc tgtttttgct cacccagaaa cgctggtgaa agtaaaagat
     5341 gctgaagatc agttgggtgc acgagtgggt tacatcgaac tggatctcaa cagcggtaag
     5401 atccttgaga gttttcgccc cgaagaacgt tttccaatga tgagcacttt taaagttctg
     5461 ctatgtggcg cggtattatc ccgtgttgac gccgggcaag agcaactcgg tcgccgcata
     5521 cactattctc agaatgactt ggttgagtac tcaccagtca cagaaaagca tcttacggat
     5581 ggcatgacag taagagaatt atgcagtgct gccataacca tgagtgataa cactgcggcc
     5641 aacttacttc tgacaacgat cggaggaccg aaggagctaa ccgctttttt gcacaacatg
     5701 ggggatcatg taactcgcct tgatcgttgg gaaccggagc tgaatgaagc cataccaaac
     5761 gacgagcgtg acaccacgat gcctgcagca atggcaacaa cgttgcgcaa actattaact
     5821 ggcgaactac ttactctagc ttcccggcaa caattaatag actggatgga ggcggataaa
     5881 gttgcaggac cacttctgcg ctcggccctt ccggctggct ggtttattgc tgataaatct
     5941 ggagccggtg agcgtgggtc tcgcggtatc attgcagcac tggggccaga tggtaagccc
     6001 tcccgtatcg tagttatcta cacgacgggg agtcaggcaa ctatggatga acgaaataga
     6061 cagatcgctg agataggtgc ctcactgatt aagcattggt aactgtcaga ccaagtttac
     6121 tcatatatac tttagattga tttaaaactt catttttaat ttaaaaggat ctaggtgaag
     6181 atcctttttg ataatctcat gaccaaaatc ccttaacgtg agttttcgtt ccactgagcg
     6241 tcagaccccg tagaaaagat caaaggatct tcttgagatc ctttttttct gcgcgtaatc
     6301 tgctgcttgc aaacaaaaaa accaccgcta ccagcggtgg tttgtttgcc ggatcaagag
     6361 ctaccaactc tttttccgaa ggtaactggc ttcagcagag cgcagatacc aaatactgtt
     6421 cttctagtgt agccgtagtt aggccaccac ttcaagaact ctgtagcacc gcctacatac
     6481 ctcgctctgc taatcctgtt accagtggct gctgccagtg gcgataagtc gtgtcttacc
     6541 gggttggact caagacgata gttaccggat aaggcgcagc ggtcgggctg aacggggggt
     6601 tcgtgcacac agcccagctt ggagcgaacg acctacaccg aactgagata cctacagcgt
     6661 gagctatgag aaagcgccac gcttcccgaa gggagaaagg cggacaggta tccggtaagc
     6721 ggcagggtcg gaacaggaga gcgcacgagg gagcttccag ggggaaacgc ctggtatctt
     6781 tatagtcctg tcgggtttcg ccacctctga cttgagcgtc gatttttgtg atgctcgtca
     6841 ggggggcgga gcctatggaa aaacgccagc aacgcggcct ttttacggtt cctggccttt
     6901 tgctggcctt ttgctcacat gttctttcct gcgttatccc ctgattctgt ggataaccgt
     6961 attaccgcct ttgagtgagc tgataccgct cgccgcagcc gaacgaccga gcgcagcgag
     7021 tcagtgagcg aggaagcgga agagcgccca atacgcaaac cgcctctccc cgcgcgttgg
     7081 ccgattcatt aatgcagctg gcacgacagg tttcccgact ggaaagcggg cagtgagcgc
     7141 aacgcaatta atgtgagtta gctcactcat taggcacccc aggctttaca ctttatgctt
     7201 ccggctcgta tgttgtgtgg aattgtgagc ggataacaat ttcacacagg aaacagctat
     7261 gaccatgatt acgccaagct ctagctagag gtcgaccaat tctcatgttt gacagcttat
     7321 catcgcagat ccgggcaacg ttgttgccat tgctgcaggc gcagaac
//
