# Supplementary material for: Rabies glycoprotein engineering for improved stability and expression
Source: Vaccine. Author manuscript; Available in PMC 2025 Aug 4. (PMC7617983; doi:10.1016/j.vaccine.2025.127541)
Supplement: Supplementary 2 [file EMS207637-supplement-Supplementary_2.zip › pVIPENTR_17C7-hIgG1_Heavy.gb]

LOCUS       ADP691_pVIPENTR         5482 bp    DNA     circular SYN 09-JUL-2025
DEFINITION  synthetic circular DNA
ACCESSION   .
VERSION     .
KEYWORDS    .
SOURCE      synthetic DNA construct
  ORGANISM  synthetic DNA construct
REFERENCE   1  (bases 1 to 5482)
  AUTHORS   .
  TITLE     Direct Submission
  JOURNAL   Exported Jul 9, 2025 from SnapGene 8.0.1
            https://www.snapgene.com
FEATURES             Location/Qualifiers
     source          1..5482
                     /mol_type="other DNA"
                     /organism="synthetic DNA construct"
     misc_recomb     complement(358..457)
                     /label=attL1
                     /note="attL1"
     promoter        469..1592
                     /label=CASI
                     /note="CASI"
     misc_feature    1162..1195
                     /label=LoxP
                     /note="LoxP"
     misc_feature    1499..1532
                     /label=LoxP
                     /note="LoxP"
     misc_feature    1605..1688
                     /label=mu-phosphatase secretion leader peptide
                     /note="mu-phosphatase secretion leader peptide"
     CDS             1689..2150
                     /codon_start=1
                     /label=17C7 heavy chain
                     /note="17C7 heavy chain"
                     /translation="EVQLVESGGGVVQPGRSLRLSCAASGFTFSTYAMHWVRQAPGKGL
                     EWVAVVSYDGRTKDYADSVKGRFTISRDNSKNTLYLQMNSLRTEDTAVYFCARERFSGA
                     YFDYWGQGTLVTVSSAKTTPPSVYPLAPGSAAQTNSMVTLGCLVKGYFPE"
     CDS             2151..3035
                     /codon_start=1
                     /label=IgHg1 CH1-3
                     /note="IgHg1 CH1-3"
                     /translation="PVTVSWNSGALTSGVHTFPAVLQSSGLYSLSSVVTVPSSSLGTQT
                     YICNVNHKPSNTKVDKKVEPKSCDKTHTCPPCPAPELLGGPSVFLFPPKPKDTLMISRT
                     PEVTCVVVDVSHEDPEVKFNWYVDGVEVHNAKTKPREEQYNSTYRVVSVLTVLHQDWLN
                     GKEYKCKVSNKALPAPIEKTISKAKGQPREPQVYTLPPSRDELTKNQVSLTCLVKGFYP
                     SDIAVEWESNGQPENNYKTTPPVLDSDGSFFLYSKLTVDKSRWQQGNVFSCSVLHEALH
                     SHYTQKSLSLSPGK"
     enhancer        3045..3455
                     /label=WPRE no x
                     /note="WPRE no x"
     polyA_signal    3462..3694
                     /label=SV40 PolyA
                     /note="SV40 PolyA"
     misc_feature    3702..3707
                     /label=EcoRV
                     /note="EcoRV"
     misc_recomb     3711..3810
                     /label=attL2
                     /note="attL2"
     gene            3933..4742
                     /label=KanaR
                     /note="KanaR"
     misc_feature    4806..5478
                     /label=pUC ori
                     /note="pUC ori"
ORIGIN
        1 ctttcctgcg ttatcccctg attctgtgga taaccgtatt accgctagca tggatctcgg
       61 ggacgtctaa ctactaagcg agagtaggga actgccaggc atcaaataaa acgaaaggct
      121 cagtcggaag actgggcctt tcgttttatc tgttgtttgt cggtgaacgc tctcctgagt
      181 aggacaaatc cgccgggagc ggatttgaac gttgtgaagc aacggcccgg agggtggcgg
      241 gcaggacgcc cgccataaac tgccaggcat caaactaagc agaaggccat cctgacggat
      301 ggcctttttg cgtttctaca aactcttcct gttagttagt tacttaagct cgggccccaa
      361 ataatgattt tattttgact gatagtgacc tgttcgttgc aacaaattga taagcaatgc
      421 ttttttataa tgccaacttt gtacaaaaaa gcaggcttcg aagaattcgg agttccgcgt
      481 tacataactt acggtaaatg gcccgcctgg ctgaccgccc aacgaccccc gcccattgac
      541 gtcaataatg acgtatgttc ccatagtaac gccaataggg actttccatt gacgtcaatg
      601 ggtggagtat ttacggtaaa ctgcccactt ggcagtacat caagtgtatc atatgccaag
      661 tacgccccct attgacgtca atgacggtaa atggcccgcc tggcattatg cccagtacat
      721 gaccttatgg gactttccta cttggcagta catctacgta ttagtcatcg ctattaccat
      781 ggtcgaggtg agccccacgt tctgcttcac tctccccatc tcccccccct ccccaccccc
      841 aattttgtat ttatttattt tttaattatt ttgtgcagcg atgggggcgg gggggggggg
      901 ggggcgcgcg ccaggcgggg cggggcgggg cgaggggcgg ggcggggcga ggcggagagg
      961 tgcggcggca gccaatcaga gcggcgcgct ccgaaagttt ccttttatgg cgaggcggcg
     1021 gcggcggcgg ccctataaaa agcgaagcgc gcggcgggcg ggagtcgctg cgcgctgcct
     1081 tcgccccgtg ccccgctccg ccgccgcctc gcgccgcccg ccccggctct gactgaccgc
     1141 gttactaaaa caggtaagtc cataacttcg tatagcatac attatacgaa gttatggcct
     1201 ccgcgccggg ttttggcgcc tcccgcgggc gcccccctcc tcacggcgag cgctgccacg
     1261 tcagacgaag ggcgcagcga gcgtcctgat ccttccgccc ggacgctcag gacagcggcc
     1321 cgctgctcat aagactcggc cttagaaccc cagtatcagc agaaggacat tttaggacgg
     1381 gacttgggtg actctagggc actggttttc tttccagaga gcggaacagg cgaggaaaag
     1441 tagtcccttc tcggcgattc tgcggaggga tctccgtggg gcggtgaacg ccgatgatat
     1501 aacttcgtat agcatacatt atacgaagtt atgcctctac taaccatgtt catgttttct
     1561 ttttttttct acaggtcctg ggtgacgaac agggtaccgc cgccatgggg atccttccca
     1621 gccctgggat gcctgcgctg ctctccctcg tgagccttct ctccgtgctg ctgatgggtt
     1681 gcgtagctga ggtgcagctg gtggagtctg ggggaggcgt ggtccagcct gggaggtccc
     1741 tgagactctc ctgtgcagcc tctggattca ccttcagtac ctatgctatg cactgggtcc
     1801 gccaggctcc aggcaagggg ctggagtggg tggcagttgt atcatatgat ggacgcacta
     1861 aagactacgc agactccgtg aagggccgat tcaccatctc cagagacaat tccaagaaca
     1921 cgctgtatct gcaaatgaac agcctgagaa ctgaggacac ggctgtgtat ttctgtgcga
     1981 gagagaggtt ctctggggcc tactttgact actggggcca gggaaccctg gtcaccgtct
     2041 cctcagccaa aacgacaccc ccatctgtct atccactggc ccctggatct gctgcccaaa
     2101 ctaactccat ggtgaccctg ggatgcctgg tcaagggcta tttccctgag ccggtgacgg
     2161 tgtcgtggaa ctcaggcgcc ctgaccagcg gcgtgcacac cttcccggct gtcctacagt
     2221 cctcaggact ctactccctc agcagcgtgg tgaccgtgcc ctccagcagc ttgggcaccc
     2281 agacctacat ctgcaacgtg aatcacaagc ccagcaacac caaggtggac aagaaagttg
     2341 agcccaaatc ttgtgacaaa actcacacat gcccaccgtg cccagcacct gaactcctgg
     2401 ggggaccgtc agtcttcctc ttccccccaa aacccaagga caccctcatg atctcccgga
     2461 cccctgaggt cacatgcgtg gtggtggacg tgagccacga agaccctgag gtcaagttca
     2521 actggtacgt ggacggcgtg gaggtgcata atgccaagac aaagccgcgg gaggagcagt
     2581 acaacagcac gtaccgtgtg gtcagcgtcc tcaccgtcct gcaccaggac tggctgaatg
     2641 gcaaggagta caagtgcaag gtctccaaca aagccctccc agcccccatc gagaaaacca
     2701 tctccaaagc caaagggcag ccccgagaac cacaggtgta caccctgccc ccatcccggg
     2761 atgagctgac caagaaccag gtcagcctga cctgcctggt caaaggcttc tatcccagtg
     2821 acatcgccgt ggagtgggag agcaatgggc agccggagaa caactacaag accacgcctc
     2881 ccgtgctgga ctccgacggc tccttcttcc tctacagcaa gctcaccgtg gacaagagca
     2941 ggtggcagca ggggaacgtc ttctcatgct ccgtgctgca tgaggctctg cacagccact
     3001 acacgcagaa gagcctctcc ctgtctccgg gtaaatgaaa gctttaatca acctctggat
     3061 tacaaaattt gtgaaagatt gactggtatt cttaactatg ttgctccttt tacgctatgt
     3121 ggatacgctg ctttaatgcc tttgtatcat gctattgctt cccgtatggc tttcattttc
     3181 tcctccttgt ataaatcctg gttgctgtct ctttatgagg agttgtggcc cgttgtcagg
     3241 caacgtggcg tggtgtgcac tgtgtttgct gacgcaaccc ccactggttg gggcattgcc
     3301 accacctgtc agctcctttc cgggactttc gctttccccc tccctattgc cacggcggaa
     3361 ctcatcgccg cctgccttgc ccgctgctgg acaggggctc ggctgttggg cactgacaat
     3421 tccgtggtgt tgtcggggaa atcatcgtcc tttccgcatg cttcgagcag acatgataag
     3481 atacattgat gagtttggac aaaccacaac tagaatgcag tgaaaaaaat gctttatttg
     3541 tgaaatttgt gatgctattg ctttatttgt aaccattata agctgcaata aacaagttaa
     3601 caacaacaat tgcattcatt ttatgtttca ggttcagggg gagatgtggg aggtttttta
     3661 aagcaagtaa aacctctaca aatgtggtaa aatcacgcgt agatatctag acccagcttt
     3721 cttgtacaaa gttggcatta taagaaagca ttgcttatca atttgttgca acgaacaggt
     3781 cactatcagt caaaataaaa tcattatttg ccatccagct gcagctctgg cccgtgtctc
     3841 aaaatctctg atgttacatt gcacaagata aaaatatatc atcatgaaca ataaaactgt
     3901 ctgcttacat aaacagtaat acaaggggtg ttatgagcca tattcaacgg gaaacgtcga
     3961 ggccgcgatt aaattccaac atggatgctg atttatatgg gtataaatgg gctcgcgata
     4021 atgtcgggca atcaggtgcg acaatctatc gcttgtatgg gaagcccgat gcgccagagt
     4081 tgtttctgaa acatggcaaa ggtagcgttg ccaatgatgt tacagatgag atggtcagac
     4141 taaactggct gacggaattt atgcctcttc cgaccatcaa gcattttatc cgtactcctg
     4201 atgatgcatg gttactcacc actgcgatcc ccggaaaaac agcattccag gtattagaag
     4261 aatatcctga ttcaggtgaa aatattgttg atgcgctggc agtgttcctg cgccggttgc
     4321 attcgattcc tgtttgtaat tgtcctttta acagcgatcg cgtatttcgt ctcgctcagg
     4381 cgcaatcacg aatgaataac ggtttggttg atgcgagtga ttttgatgac gagcgtaatg
     4441 gctggcctgt tgaacaagtc tggaaagaaa tgcataaact tttgccattc tcaccggatt
     4501 cagtcgtcac tcatggtgat ttctcacttg ataaccttat ttttgacgag gggaaattaa
     4561 taggttgtat tgatgttgga cgagtcggaa tcgcagaccg ataccaggat cttgccatcc
     4621 tatggaactg cctcggtgag ttttctcctt cattacagaa acggcttttt caaaaatatg
     4681 gtattgataa tcctgatatg aataaattgc agtttcattt gatgctcgat gagtttttct
     4741 aatcagaatt ggttaattgg ttgtaacatt attcagattg ggccccgttc cactgagcgt
     4801 cagaccccgt agaaaagatc aaaggatctt cttgagatcc tttttttctg cgcgtaatct
     4861 gctgcttgca aacaaaaaaa ccaccgctac cagcggtggt ttgtttgccg gatcaagagc
     4921 taccaactct ttttccgaag gtaactggct tcagcagagc gcagatacca aatactgttc
     4981 ttctagtgta gccgtagtta ggccaccact tcaagaactc tgtagcaccg cctacatacc
     5041 tcgctctgct aatcctgtta ccagtggctg ctgccagtgg cgataagtcg tgtcttaccg
     5101 ggttggactc aagacgatag ttaccggata aggcgcagcg gtcgggctga acggggggtt
     5161 cgtgcacaca gcccagcttg gagcgaacga cctacaccga actgagatac ctacagcgtg
     5221 agctatgaga aagcgccacg cttcccgaag ggagaaaggc ggacaggtat ccggtaagcg
     5281 gcagggtcgg aacaggagag cgcacgaggg agcttccagg gggaaacgcc tggtatcttt
     5341 atagtcctgt cgggtttcgc cacctctgac ttgagcgtcg atttttgtga tgctcgtcag
     5401 gggggcggag cctatggaaa aacgccagca acgcggcctt tttacggttc ctggcctttt
     5461 gctggccttt tgctcacatg tt
//
