# Supplementary material for: Rabies glycoprotein engineering for improved stability and expression
Source: Vaccine. Author manuscript; Available in PMC 2025 Aug 4. (PMC7617983; doi:10.1016/j.vaccine.2025.127541)
Supplement: Supplementary 2 [file EMS207637-supplement-Supplementary_2.zip › pVIPENTR_RVC20-hIgG1_Heavy.gb]

LOCUS       ADP690_pVIPENTR         5497 bp    DNA     circular SYN 09-JUL-2025
DEFINITION  synthetic circular DNA
ACCESSION   .
VERSION     .
KEYWORDS    .
SOURCE      synthetic DNA construct
  ORGANISM  synthetic DNA construct
REFERENCE   1  (bases 1 to 5497)
  AUTHORS   .
  TITLE     Direct Submission
  JOURNAL   Exported Jul 9, 2025 from SnapGene 8.0.1
            https://www.snapgene.com
FEATURES             Location/Qualifiers
     source          1..5497
                     /mol_type="other DNA"
                     /organism="synthetic DNA construct"
     misc_recomb     complement(358..457)
                     /label=attL1
                     /note="attL1"
     promoter        469..1592
                     /label=CASI
                     /note="CASI"
     misc_feature    1162..1195
                     /label=LoxP
                     /note="LoxP"
     misc_feature    1499..1532
                     /label=LoxP
                     /note="LoxP"
     misc_feature    1599..1608
                     /label=Kozak sequence
                     /note="Kozak sequence"
     misc_feature    1605..1688
                     /label=mu-phosphatase secretion leader peptide
                     /note="mu-phosphatase secretion leader peptide"
     CDS             1689..2165
                     /codon_start=1
                     /label=RVC20 heavy chain
                     /note="RVC20 heavy chain"
                     /translation="EVQLQESGPGLVKPSQTLSLTCTVSGGSFSSGSYSWNWIRQHPGK
                     GLEWIGYIYYSGSTYYNPSLKSRVTMSVHTSKNQFSLKLNSITAADTAVYYCARGTYSD
                     FWSGSPLDYWGQGTLVTVSSAKTTPPSVYPLAPGSAAQTNSMVTLGCLVKGYFPE"
     CDS             2166..3050
                     /codon_start=1
                     /label=IgHg1 CH1-3
                     /note="IgHg1 CH1-3"
                     /translation="PVTVSWNSGALTSGVHTFPAVLQSSGLYSLSSVVTVPSSSLGTQT
                     YICNVNHKPSNTKVDKKVEPKSCDKTHTCPPCPAPELLGGPSVFLFPPKPKDTLMISRT
                     PEVTCVVVDVSHEDPEVKFNWYVDGVEVHNAKTKPREEQYNSTYRVVSVLTVLHQDWLN
                     GKEYKCKVSNKALPAPIEKTISKAKGQPREPQVYTLPPSRDELTKNQVSLTCLVKGFYP
                     SDIAVEWESNGQPENNYKTTPPVLDSDGSFFLYSKLTVDKSRWQQGNVFSCSVLHEALH
                     SHYTQKSLSLSPGK"
     enhancer        3060..3470
                     /label=WPRE no x
                     /note="WPRE no x"
     polyA_signal    3477..3709
                     /label=SV40 PolyA
                     /note="SV40 PolyA"
     misc_recomb     3726..3825
                     /label=attL2
                     /note="attL2"
     gene            3948..4757
                     /label=KanaR
                     /note="KanaR"
     misc_feature    4821..5493
                     /label=pUC ori
                     /note="pUC ori"
ORIGIN
        1 ctttcctgcg ttatcccctg attctgtgga taaccgtatt accgctagca tggatctcgg
       61 ggacgtctaa ctactaagcg agagtaggga actgccaggc atcaaataaa acgaaaggct
      121 cagtcggaag actgggcctt tcgttttatc tgttgtttgt cggtgaacgc tctcctgagt
      181 aggacaaatc cgccgggagc ggatttgaac gttgtgaagc aacggcccgg agggtggcgg
      241 gcaggacgcc cgccataaac tgccaggcat caaactaagc agaaggccat cctgacggat
      301 ggcctttttg cgtttctaca aactcttcct gttagttagt tacttaagct cgggccccaa
      361 ataatgattt tattttgact gatagtgacc tgttcgttgc aacaaattga taagcaatgc
      421 ttttttataa tgccaacttt gtacaaaaaa gcaggcttcg aagaattcgg agttccgcgt
      481 tacataactt acggtaaatg gcccgcctgg ctgaccgccc aacgaccccc gcccattgac
      541 gtcaataatg acgtatgttc ccatagtaac gccaataggg actttccatt gacgtcaatg
      601 ggtggagtat ttacggtaaa ctgcccactt ggcagtacat caagtgtatc atatgccaag
      661 tacgccccct attgacgtca atgacggtaa atggcccgcc tggcattatg cccagtacat
      721 gaccttatgg gactttccta cttggcagta catctacgta ttagtcatcg ctattaccat
      781 ggtcgaggtg agccccacgt tctgcttcac tctccccatc tcccccccct ccccaccccc
      841 aattttgtat ttatttattt tttaattatt ttgtgcagcg atgggggcgg gggggggggg
      901 ggggcgcgcg ccaggcgggg cggggcgggg cgaggggcgg ggcggggcga ggcggagagg
      961 tgcggcggca gccaatcaga gcggcgcgct ccgaaagttt ccttttatgg cgaggcggcg
     1021 gcggcggcgg ccctataaaa agcgaagcgc gcggcgggcg ggagtcgctg cgcgctgcct
     1081 tcgccccgtg ccccgctccg ccgccgcctc gcgccgcccg ccccggctct gactgaccgc
     1141 gttactaaaa caggtaagtc cataacttcg tatagcatac attatacgaa gttatggcct
     1201 ccgcgccggg ttttggcgcc tcccgcgggc gcccccctcc tcacggcgag cgctgccacg
     1261 tcagacgaag ggcgcagcga gcgtcctgat ccttccgccc ggacgctcag gacagcggcc
     1321 cgctgctcat aagactcggc cttagaaccc cagtatcagc agaaggacat tttaggacgg
     1381 gacttgggtg actctagggc actggttttc tttccagaga gcggaacagg cgaggaaaag
     1441 tagtcccttc tcggcgattc tgcggaggga tctccgtggg gcggtgaacg ccgatgatat
     1501 aacttcgtat agcatacatt atacgaagtt atgcctctac taaccatgtt catgttttct
     1561 ttttttttct acaggtcctg ggtgacgaac agggtaccgc cgccatgggg atccttccca
     1621 gccctgggat gcctgcgctg ctctccctcg tgagccttct ctccgtgctg ctgatgggtt
     1681 gcgtagctga ggtgcagctg caggagtcgg gcccaggact ggtgaagcct tcacagaccc
     1741 tgtccctcac ctgcactgtc tccggtggct ccttcagcag tggaagttac tcctggaact
     1801 ggatccgcca gcacccaggg aagggcctgg agtggattgg gtacatctat tacagtggga
     1861 gcacttatta caacccgtcc ctcaagagtc gagttaccat gtcagtacac acgtctaaga
     1921 accagttctc cctgaagctg aactctataa ctgccgcgga cacggccgtg tattactgtg
     1981 cgagaggcac gtattccgat ttttggagtg gttccccttt agactactgg ggccagggaa
     2041 ccctggtcac cgtctcctca gccaaaacga cacccccatc tgtctatcca ctggcccctg
     2101 gatctgctgc ccaaactaac tccatggtga ccctgggatg cctggtcaag ggctatttcc
     2161 ctgagccggt gacggtgtcg tggaactcag gcgccctgac cagcggcgtg cacaccttcc
     2221 cggctgtcct acagtcctca ggactctact ccctcagcag cgtggtgacc gtgccctcca
     2281 gcagcttggg cacccagacc tacatctgca acgtgaatca caagcccagc aacaccaagg
     2341 tggacaagaa agttgagccc aaatcttgtg acaaaactca cacatgccca ccgtgcccag
     2401 cacctgaact cctgggggga ccgtcagtct tcctcttccc cccaaaaccc aaggacaccc
     2461 tcatgatctc ccggacccct gaggtcacat gcgtggtggt ggacgtgagc cacgaagacc
     2521 ctgaggtcaa gttcaactgg tacgtggacg gcgtggaggt gcataatgcc aagacaaagc
     2581 cgcgggagga gcagtacaac agcacgtacc gtgtggtcag cgtcctcacc gtcctgcacc
     2641 aggactggct gaatggcaag gagtacaagt gcaaggtctc caacaaagcc ctcccagccc
     2701 ccatcgagaa aaccatctcc aaagccaaag ggcagccccg agaaccacag gtgtacaccc
     2761 tgcccccatc ccgggatgag ctgaccaaga accaggtcag cctgacctgc ctggtcaaag
     2821 gcttctatcc cagtgacatc gccgtggagt gggagagcaa tgggcagccg gagaacaact
     2881 acaagaccac gcctcccgtg ctggactccg acggctcctt cttcctctac agcaagctca
     2941 ccgtggacaa gagcaggtgg cagcagggga acgtcttctc atgctccgtg ctgcatgagg
     3001 ctctgcacag ccactacacg cagaagagcc tctccctgtc tccgggtaaa tgaaagcttt
     3061 aatcaacctc tggattacaa aatttgtgaa agattgactg gtattcttaa ctatgttgct
     3121 ccttttacgc tatgtggata cgctgcttta atgcctttgt atcatgctat tgcttcccgt
     3181 atggctttca ttttctcctc cttgtataaa tcctggttgc tgtctcttta tgaggagttg
     3241 tggcccgttg tcaggcaacg tggcgtggtg tgcactgtgt ttgctgacgc aacccccact
     3301 ggttggggca ttgccaccac ctgtcagctc ctttccggga ctttcgcttt ccccctccct
     3361 attgccacgg cggaactcat cgccgcctgc cttgcccgct gctggacagg ggctcggctg
     3421 ttgggcactg acaattccgt ggtgttgtcg gggaaatcat cgtcctttcc gcatgcttcg
     3481 agcagacatg ataagataca ttgatgagtt tggacaaacc acaactagaa tgcagtgaaa
     3541 aaaatgcttt atttgtgaaa tttgtgatgc tattgcttta tttgtaacca ttataagctg
     3601 caataaacaa gttaacaaca acaattgcat tcattttatg tttcaggttc agggggagat
     3661 gtgggaggtt ttttaaagca agtaaaacct ctacaaatgt ggtaaaatca cgcgtagata
     3721 tctagaccca gctttcttgt acaaagttgg cattataaga aagcattgct tatcaatttg
     3781 ttgcaacgaa caggtcacta tcagtcaaaa taaaatcatt atttgccatc cagctgcagc
     3841 tctggcccgt gtctcaaaat ctctgatgtt acattgcaca agataaaaat atatcatcat
     3901 gaacaataaa actgtctgct tacataaaca gtaatacaag gggtgttatg agccatattc
     3961 aacgggaaac gtcgaggccg cgattaaatt ccaacatgga tgctgattta tatgggtata
     4021 aatgggctcg cgataatgtc gggcaatcag gtgcgacaat ctatcgcttg tatgggaagc
     4081 ccgatgcgcc agagttgttt ctgaaacatg gcaaaggtag cgttgccaat gatgttacag
     4141 atgagatggt cagactaaac tggctgacgg aatttatgcc tcttccgacc atcaagcatt
     4201 ttatccgtac tcctgatgat gcatggttac tcaccactgc gatccccgga aaaacagcat
     4261 tccaggtatt agaagaatat cctgattcag gtgaaaatat tgttgatgcg ctggcagtgt
     4321 tcctgcgccg gttgcattcg attcctgttt gtaattgtcc ttttaacagc gatcgcgtat
     4381 ttcgtctcgc tcaggcgcaa tcacgaatga ataacggttt ggttgatgcg agtgattttg
     4441 atgacgagcg taatggctgg cctgttgaac aagtctggaa agaaatgcat aaacttttgc
     4501 cattctcacc ggattcagtc gtcactcatg gtgatttctc acttgataac cttatttttg
     4561 acgaggggaa attaataggt tgtattgatg ttggacgagt cggaatcgca gaccgatacc
     4621 aggatcttgc catcctatgg aactgcctcg gtgagttttc tccttcatta cagaaacggc
     4681 tttttcaaaa atatggtatt gataatcctg atatgaataa attgcagttt catttgatgc
     4741 tcgatgagtt tttctaatca gaattggtta attggttgta acattattca gattgggccc
     4801 cgttccactg agcgtcagac cccgtagaaa agatcaaagg atcttcttga gatccttttt
     4861 ttctgcgcgt aatctgctgc ttgcaaacaa aaaaaccacc gctaccagcg gtggtttgtt
     4921 tgccggatca agagctacca actctttttc cgaaggtaac tggcttcagc agagcgcaga
     4981 taccaaatac tgttcttcta gtgtagccgt agttaggcca ccacttcaag aactctgtag
     5041 caccgcctac atacctcgct ctgctaatcc tgttaccagt ggctgctgcc agtggcgata
     5101 agtcgtgtct taccgggttg gactcaagac gatagttacc ggataaggcg cagcggtcgg
     5161 gctgaacggg gggttcgtgc acacagccca gcttggagcg aacgacctac accgaactga
     5221 gatacctaca gcgtgagcta tgagaaagcg ccacgcttcc cgaagggaga aaggcggaca
     5281 ggtatccggt aagcggcagg gtcggaacag gagagcgcac gagggagctt ccagggggaa
     5341 acgcctggta tctttatagt cctgtcgggt ttcgccacct ctgacttgag cgtcgatttt
     5401 tgtgatgctc gtcagggggg cggagcctat ggaaaaacgc cagcaacgcg gcctttttac
     5461 ggttcctggc cttttgctgg ccttttgctc acatgtt
//
